# Supplementary material for: Alcohol Mixed with Energy Drinks (AmED) Use among University Students: A Systematic Review and Meta-Analysis
Source: Nutrients. 2022 Nov 24;14(23):4985. doi: 10.3390/nu14234985 (PMC9737502; doi:10.3390/nu14234985)
Supplement: Supplementary file 1 [file nutrients-14-04985-s001.zip]

Archive with 1 entries (1 files):
- nutrients-1995553-supplementary.pdf
